# Supplementary material for: A Multifunctional, Low Cost and Sustainable Neonatal Database System
Source: Children (Basel). 2024 Feb 8;11(2):217. doi: 10.3390/children11020217 (PMC10887617; doi:10.3390/children11020217)
Supplement: Supplementary file 1 [file children-11-00217-s001.zip]

Archive with 1 entries (1 files):
- children-2814868-supplementary.pdf
